# Supplementary material for: Solvent-Free Synthesized Monolithic Ultraporous Aluminas for Highly Efficient Removal of Remazol Brilliant Blue R: Equilibrium, Kinetic, and Thermodynamic Studies
Source: Materials (Basel). 2021 Jun 3;14(11):3054. doi: 10.3390/ma14113054 (PMC8199940; doi:10.3390/ma14113054)
Supplement: Supplementary file 1 [file materials-14-03054-s001.zip]

Archive with 1 entries (1 files):
- materials-1210270-supplementary.pdf
